# Supplementary material for: Extensive erythematous plaques of fungal origin in an overseas student: Cutaneous manifestation of coccidioidomycosis
Source: Med Mycol Case Rep. 2024 Oct 1;46:100674. doi: 10.1016/j.mmcr.2024.100674 (PMC11489327; doi:10.1016/j.mmcr.2024.100674)
Supplement: Multimedia component 1 [file mmc1.xlsx]

## Sheet: Bacteria
Report	Confirmed	Species_TaxID	Genus_Name	Genus_Reads_Number	Genus_Relative_Abundance	Species_Name	Species_Reads_Kraken	Species_Reads_Number	Species_Reads_Mapped	Species_Reads_Unique	Species_Reads_Noovlp	Species_Reads_Marker	Species_Reads_Discreteness	Species_Relative_Abundance	Species_UniqKmerNum	Species_KmerDupFreq	Depth	Coverage	RPM	RPMCR	Pathogenic	Conditioned	Industrial	Confidence_Score	RTL_Conf_Score	Deplot	Description
N	Y	1747	Cutibacterium	37542	4.14201	Cutibacterium acnes	34756	36733	30763	30102	17912	22567	0.598166	4.05276	151696	1.79792	0.589471	42.6259	833.251	765.657	N	Y	Y	0.81;1.00;1.00	1.00;1.00;1.00
N	Y	1117645	Elizabethkingia	4121	0.45467	Elizabethkingia anophelis	3119	3974	3598	3570	3246	297	0.516527	0.438452	13319	0.141547	0.016099	1.5282	90.1461	82.8334	N	N	N	0.56;0.88;1.00	1.00;1.00;1.00
N	Y	53408	Pseudomonas	2586	0.285314	Pseudomonas citronellolis	755	1223	860	851	844	511	0.59577	0.134934	3193	0.0322294	0.00624342	0.621933	27.7425	25.492	N	N	N	0.44;0.75;1.00	0.75;1.00;1.00
N	Y	1979527	Corynebacterium	2699	0.297781	Corynebacterium kefirresidentii	710	922	965	950	889	583	0.572632	0.101724	3274	0.0333233	0.0192918	1.85829	20.9146	19.218	N	N	N	0.56;0.94;1.00	1.00;1.00;1.00
N	L	39791	Corynebacterium	2699	0.297781	Corynebacterium glucuronolyticum	614	846	603	590	580	425	0.588136	0.0933393	3084	0.0313145	0.0101985	1.01311	19.1906	17.6339	N	Y	N	0.75;1.00;1.00	1.00;1.00;1.00
N	Y	529	Brucella	936	0.103269	Brucella anthropi	429	806	804	793	788	596	0.605296	0.0889261	1752	0.01784	0.00823587	0.820928	18.2833	16.8001	N	Y	N	0.44;0.75;1.00	1.00;1.00;1.00
N	Y	1282	Staphylococcus	685	0.0755761	Staphylococcus epidermidis	515	577	623	620	613	34	0.522581	0.0636605	2613	0.0263424	0.00221463	0.22007	13.0887	12.0269	N	Y	N	0.75;1.00;1.00	1.00;1.00;1.00
N	Y	1574624	Cutibacterium	37542	4.14201	Cutibacterium namnetense	420	420	1323	1302	1010	515	0.270353	0.0463386	1967	0.021062	0.0271835	2.32898	9.52727	8.75441	N	N	N	0.69;1.00;1.00	0.94;1.00;1.00
N	L	303	Pseudomonas	2586	0.285314	Pseudomonas putida	295	354	95	95	95	31	0.610526	0.0390569	1259	0.0128281	0.000777639	0.0777639	8.03013	7.37872	N	Y	Y	0.44;0.81;1.00	0.88;1.00;1.00
N	Y	99481	Tetrasphaera	237	0.0261482	Tetrasphaera japonica	236	236	227	17	2	0	0.117647	0.0260379	11	0.00845263	0.000170014	0.00216527	5.35342	4.91915	N	N	N	0.38;0.62;0.94	0.69;1.00;1.00
N	Y	93219	Pandoraea	236	0.0260379	Pandoraea norimbergensis	211	227	214	212	212	170	0.599057	0.0250449	1069	0.0107597	0.00173818	0.173818	5.14926	4.73155	N	Y	N	0.75;1.00;1.00	1.00;1.00;1.00
N	N	85558	Streptomyces	458	0.0505312	Streptomyces turgidiscabies	203	207	-	-	-	-	-	0.0228383	19	0.00648367	0.00319589	-	4.69558	4.31468	N	N	N	0.38;0.44;0.69	1.00;1.00;1.00
N	N	1325118	Bradyrhizobium	877	0.0967595	Bradyrhizobium nanningense	47	197	-	-	-	-	-	0.021735	122	0.00128281	8.05312e-05	-	4.46874	4.10624	N	N	N	0.25;0.38;0.50	0.44;0.62;0.81
N	N	709803	Bradyrhizobium	877	0.0967595	Bradyrhizobium nitroreducens	42	174	-	-	-	-	-	0.0191974	125	0.00126292	8.23424e-05	-	3.94701	3.62683	N	N	N	0.19;0.31;0.50	0.44;0.75;1.00
N	L	1535	Trichococcus	1	0.00011033	[Clostridium] leptum	167	167	151	150	109	117	0.0333333	0.0184251	781	0.00868135	0.00237731	0.195035	3.78823	3.48092	N	Y	N	0.94;1.00;1.00	0.94;1.00;1.00
N	Y	40324	Stenotrophomonas	170	0.0187561	Stenotrophomonas maltophilia	74	120	104	104	104	10	0.644231	0.0132396	284	0.00282417	0.000183168	0.0183168	2.72208	2.50126	N	Y	N	0.31;0.56;1.00	0.50;1.00;1.00
N	L	173362	Brachybacterium	131	0.0144532	Brachybacterium paraconglomeratum	106	119	108	107	106	63	0.635514	0.0131293	438	0.00436554	0.00148699	0.148088	2.69939	2.48042	N	N	N	0.38;0.81;1.00	0.56;1.00;1.00
N	N	68204	Streptomyces	458	0.0505312	Streptomyces gancidicus	108	112	-	-	-	-	-	0.012357	38	0.00353022	0.00203623	-	2.54061	2.33451	N	N	N	0.38;0.56;0.69	0.75;1.00;1.00
N	L	863372	Herbaspirillum	98	0.0108123	Herbaspirillum huttiense	84	91	91	89	89	50	0.617978	0.01004	369	0.00367938	0.000790675	0.0790675	2.06424	1.89679	N	N	N	0.44;0.75;1.00	0.69;1.00;1.00
N	L	29388	Staphylococcus	685	0.0755761	Staphylococcus capitis	87	88	83	83	83	36	0.518072	0.00970905	414	0.00418654	0.00180237	0.180237	1.99619	1.83426	N	Y	Y	0.56;0.94;1.00	0.75;1.00;1.00
N	L	172045	Elizabethkingia	4121	0.45467	Elizabethkingia miricola	84	84	214	210	190	37	0.5	0.00926773	293	0.00319211	0.00269088	0.250625	1.90545	1.75088	N	N	N	0.38;0.50;0.81	0.50;1.00;1.00
N	N	407152	Brucella	936	0.103269	Brucella cytisi	71	83	-	-	-	-	-	0.0091574	229	0.00227724	0.000200566	-	1.88277	1.73004	N	N	N	0.31;0.44;0.69	0.69;1.00;1.00
N	Y	1270	Micrococcus	83	0.0091574	Micrococcus luteus	71	78	43	43	43	22	0.511628	0.00860575	298	0.00296339	0.000913014	0.0913014	1.76935	1.62582	N	Y	Y	0.44;0.69;1.00	0.56;1.00;1.00
N	Y	32013	Comamonas	129	0.0142326	Comamonas terrigena	57	78	55	55	55	36	0.690909	0.00860575	265	0.00263523	0.000595138	0.0595138	1.76935	1.62582	N	Y	N	0.44;0.94;1.00	0.81;1.00;1.00
N	L	297	Hydrogenophilus	75	0.00827476	Hydrogenophilus thermoluteolus	75	75	70	69	69	50	0.681159	0.00827476	369	0.0037291	0.00158268	0.158268	1.7013	1.56329	N	N	N	0.81;1.00;1.00	1.00;1.00;1.00
N	L	272548	Actinomyces	135	0.0148946	Actinomyces dentalis	48	63	44	44	43	28	0.613636	0.0069508	223	0.00221757	0.000721242	0.0717308	1.42909	1.31316	N	Y	N	0.44;0.69;1.00	0.69;1.00;1.00
N	N	304	Pelomonas	59	0.00650948	Pelomonas saccharophila	59	59	-	-	-	-	-	0.00650948	233	0.00236674	0.000150336	-	1.33835	1.22979	N	N	N	0.31;0.50;0.75	0.38;0.62;0.94
N	Y	1276	Kytococcus	39	0.00430287	Kytococcus sedentarius	39	39	34	33	33	15	0.575758	0.00430287	164	0.00169053	0.000610673	0.0610673	0.884675	0.81291	N	Y	N	0.44;0.75;1.00	0.50;0.94;1.00
N	N	85698	Achromobacter	60	0.00661981	Achromobacter xylosoxidans	9	39	-	-	-	-	-	0.00430287	26	0.000258551	7.40036e-06	-	0.884675	0.81291	N	Y	N	0.31;0.38;0.50	0.50;0.69;1.00
N	L	165179	Prevotella	125	0.0137913	Prevotella copri	32	36	26	25	25	11	0.68	0.00397188	136	0.00137231	0.000369249	0.0369249	0.816623	0.750378	N	Y	N	0.44;0.94;1.00	0.44;0.94;1.00
N	N	285	Comamonas	129	0.0142326	Comamonas testosteroni	31	35	-	-	-	-	-	0.00386155	100	0.00100437	6.57461e-05	-	0.793939	0.729534	N	Y	N	0.31;0.50;0.75	0.50;0.62;1.00
N	N	190721	Ralstonia	40	0.0044132	Ralstonia insidiosa	13	33	-	-	-	-	-	0.00364089	45	0.000457437	2.93456e-05	-	0.748571	0.687847	N	Y	N	0.31;0.38;0.69	0.44;0.62;0.81
N	Y	80866	Delftia	36	0.00397188	Delftia acidovorans	15	32	45	45	45	7	0.622222	0.00353056	58	0.000576768	8.62756e-05	0.00862756	0.725887	0.667003	N	Y	N	0.25;0.50;1.00	0.44;1.00;1.00
N	N	1991	Actinomadura	35	0.00386155	Actinomadura cremea	31	31	1647	101	5	44	0.029703	0.00342023	33	0.00140214	0.000612984	0.00316998	0.703203	0.646159	N	N	N	0.44;0.69;0.75	0.62;1.00;1.00
N	L	339	Xanthomonas	40	0.0044132	Xanthomonas campestris	19	31	27	27	27	14	0.62963	0.00342023	76	0.000755765	0.000277091	0.0277297	0.703203	0.646159	N	N	N	0.31;0.69;1.00	0.69;1.00;1.00
N	L	28128	Prevotella	125	0.0137913	Prevotella corporis	28	30	24	24	24	16	0.583333	0.0033099	137	0.00136237	0.000444422	0.0444422	0.680519	0.625315	N	Y	N	0.56;1.00;1.00	0.62;1.00;1.00
N	L	59803	Sphingomonas	88	0.00970905	Sphingomonas echinoides	19	30	19	19	19	11	0.631579	0.0033099	95	0.000944706	0.000233565	0.0233565	0.680519	0.625315	N	N	N	0.69;1.00;1.00	1.00;1.00;1.00
N	N	558541	Shewanella	31	0.00342023	Shewanella chilikensis	28	28	-	-	-	-	-	0.00308924	8	0.00527047	0.00090241	-	0.635152	0.583628	N	N	N	0.50;0.50;0.56	0.50;0.50;0.56
N	L	56946	Afipia	31	0.00342023	Afipia broomeae	27	27	49	47	47	38	0.510638	0.00297891	129	0.00135242	0.000450089	0.0450089	0.612468	0.562784	N	N	N	0.69;1.00;1.00	1.00;1.00;1.00
N	L	68569	Sphingomonas	88	0.00970905	Sphingomonas leidyi	18	27	18	18	18	9	0.666667	0.00297891	78	0.000795542	0.000194631	0.0194631	0.612468	0.562784	N	N	N	0.44;0.81;1.00	0.56;0.94;1.00
N	Y	33889	Brevibacterium	41	0.00452353	Brevibacterium casei	25	25	25	25	25	11	0.56	0.00275825	121	0.00120326	8.12055e-05	0.00812055	0.5671	0.521096	N	Y	N	0.69;1.00;1.00	0.81;1.00;1.00
N	L	40214	Acinetobacter	63	0.0069508	Acinetobacter johnsonii	16	25	11	11	11	6	0.454545	0.00275825	81	0.000805486	0.000163405	0.0163405	0.5671	0.521096	N	Y	Y	0.25;0.88;1.00	0.88;1.00;1.00
N	N	1036778	Bosea	57	0.00628882	Bosea lathyri	17	25	-	-	-	-	-	0.00275825	46	0.000467381	2.78166e-05	-	0.5671	0.521096	N	N	N	0.25;0.31;0.56	0.56;0.62;0.88
N	L	1528099	Lawsonella	24	0.00264792	Lawsonella clevelandensis	24	24	19	18	18	3	0.555556	0.00264792	106	0.00111376	0.000488257	0.0488257	0.544416	0.500252	N	N	N	0.44;0.62;1.00	0.56;0.75;1.00
N	N	544580	Actinomyces	135	0.0148946	Actinomyces oris	21	22	-	-	-	-	-	0.00242726	75	0.000745821	9.76565e-05	-	0.499048	0.458565	N	Y	N	0.31;0.44;0.81	0.38;0.75;1.00
N	N	1344959	Citrobacter	31	0.00342023	Citrobacter freundii complex	15	22	15	15	15	2	0.733333	0.00242726	56	0.000556879	3.7809e-05	0.0037809	0.499048	0.458565	N	N	N	0.12;0.31;0.50	0.31;0.81;1.00
N	N	620903	Negativicoccus	20	0.0022066	Negativicoccus succinicivorans	20	20	-	-	-	-	-	0.0022066	73	0.000725932	0.000168751	-	0.45368	0.416877	N	Y	N	0.38;0.56;0.94	0.38;0.56;1.00
N	N	573	Klebsiella	25	0.00275825	Klebsiella pneumoniae	9	20	-	-	-	-	-	0.0022066	26	0.000258551	9.44326e-06	-	0.45368	0.416877	Y	Y	N	0.25;0.38;0.44	1.00;1.00;1.00
N	L	159896	Microbacterium	39	0.00430287	Microbacterium gubbeenense	15	19	17	16	8	12	0.25	0.00209627	62	0.000855208	0.000270793	0.0175	0.430996	0.396033	N	N	N	1.00;1.00;1.00	1.00;1.00;1.00
N	L	71999	Kocuria	39	0.00430287	Kocuria palustris	15	19	24	24	24	9	0.583333	0.00209627	78	0.000775653	0.000425447	0.0425447	0.430996	0.396033	N	N	N	0.75;1.00;1.00	0.81;1.00;1.00
N	L	1871017	Peptoniphilus	35	0.00386155	Peptoniphilus urinimassiliensis	17	18	13	13	13	8	0.461538	0.00198594	71	0.000706044	0.00037677	0.037677	0.408312	0.375189	N	N	N	0.50;0.69;1.00	0.50;0.81;1.00
N	Y	207340	Roseomonas	24	0.00264792	Roseomonas mucosa	7	18	20	19	19	14	0.684211	0.00198594	27	0.000318217	0.00020217	0.020217	0.408312	0.375189	N	Y	N	0.50;1.00;1.00	1.00;1.00;1.00
N	L	203471	Tepidiphilus	26	0.00286858	Tepidiphilus margaritifer	5	18	6	6	6	2	0.833333	0.00198594	18	0.000178997	0.000137961	0.0137961	0.408312	0.375189	N	N	N	0.19;0.69;0.88	1.00;1.00;1.00
N	L	2364647	Kalamiella	17	0.00187561	Kalamiella piersonii	16	17	25	25	24	19	0.64	0.00187561	65	0.000646378	0.000263779	0.0262724	0.385628	0.354345	N	N	N	0.50;0.69;1.00	1.00;1.00;1.00
N	N	1871628	Bosea	57	0.00628882	Bosea psychrotolerans	13	17	-	-	-	-	-	0.00187561	36	0.000357994	2.46567e-05	-	0.385628	0.354345	N	N	N	0.19;0.31;0.44	0.44;0.62;0.81
N	N	546	Citrobacter	31	0.00342023	Citrobacter freundii	8	17	15	15	15	2	0.733333	0.00187561	23	0.000228718	3.7809e-05	0.0037809	0.385628	0.354345	N	Y	N	0.31;0.44;0.56	0.50;1.00;1.00
N	L	113287	Pseudoramibacter	15	0.00165495	Pseudoramibacter alactolyticus	15	15	47	46	32	10	0.0217391	0.00165495	30	0.000546935	0.00103901	0.0873526	0.34026	0.312658	N	Y	N	0.25;0.50;0.75	0.75;1.00;1.00
N	N	2771362	Stenotrophomonas	170	0.0187561	Stenotrophomonas cyclobalanopsidis	15	15	-	-	-	-	-	0.00165495	37	0.000367938	3.76085e-05	-	0.34026	0.312658	N	N	N	0.25;0.44;0.56	0.44;0.62;0.88
N	L	648995	Rhizobium	47	0.00518551	Rhizobium pusense	8	15	17	17	17	7	0.470588	0.00165495	35	0.00034805	5.24805e-05	0.00526658	0.34026	0.312658	N	N	N	0.44;0.69;1.00	1.00;1.00;1.00
N	N	1545044	Paracoccus	30	0.0033099	Paracoccus sanguinis	5	15	-	-	-	-	-	0.00165495	10	0.000119331	1.36289e-05	-	0.34026	0.312658	N	N	N	0.31;0.31;0.56	0.31;0.31;0.56
N	Y	34062	Moraxella	14	0.00154462	Moraxella osloensis	14	14	12	12	12	4	0.75	0.00154462	71	0.000706044	0.000263906	0.0263906	0.317576	0.291814	N	Y	Y	0.50;0.88;1.00	0.50;0.88;1.00
N	N	87882	Burkholderia	23	0.00253759	Burkholderia cepacia complex	14	14	15	14	14	11	0.571429	0.00154462	61	0.000676211	8.84779e-05	0.00884779	0.317576	0.291814	N	Y	N	0.12;0.62;0.69	0.12;1.00;1.00
N	N	354276	Enterobacter	16	0.00176528	Enterobacter cloacae complex	13	14	6	6	6	4	0.5	0.00154462	56	0.000556879	6.34461e-05	0.00634461	0.317576	0.291814	Y	Y	N	0.12;0.44;0.44	0.88;1.00;1.00
N	Y	33034	Anaerococcus	27	0.00297891	Anaerococcus prevotii	9	14	9	9	9	5	0.555556	0.00154462	45	0.000447492	0.000242119	0.0242119	0.317576	0.291814	N	Y	N	0.62;1.00;1.00	1.00;1.00;1.00
N	N	61016	Virgibacillus	16	0.00176528	Virgibacillus salexigens	14	14	-	-	-	-	-	0.00154462	1	0.000169053	1.27648e-05	-	0.317576	0.291814	N	Y	N	0.25;0.31;0.31	0.50;0.56;0.56
N	L	538381	Stappia	12	0.00132396	Stappia indica	12	12	17	16	16	8	0.375	0.00132396	67	0.000725932	0.000158337	0.0158337	0.272208	0.250126	N	N	N	1.00;1.00;1.00	1.00;1.00;1.00
N	L	2067569	Pannonibacter	12	0.00132396	Pannonibacter carbonis	12	12	12	12	12	11	0.166667	0.00132396	60	0.000596657	0.000126698	0.0126698	0.272208	0.250126	N	N	N	0.88;1.00;1.00	1.00;1.00;1.00
N	L	1572859	Gellertiella	12	0.00132396	Gellertiella hungarica	12	12	16	15	15	9	0.266667	0.00132396	40	0.000477325	0.000158416	0.0158416	0.272208	0.250126	N	N	N	0.25;1.00;1.00	1.00;1.00;1.00
N	L	106649	Acinetobacter	63	0.0069508	Acinetobacter guillouiae	10	12	7	6	6	3	1	0.00132396	45	0.000447492	6.86566e-05	0.00686566	0.272208	0.250126	N	N	N	0.44;0.50;1.00	0.50;0.88;1.00
N	Y	95485	Burkholderia	23	0.00253759	Burkholderia stabilis	7	12	15	14	14	11	0.571429	0.00132396	29	0.000357994	8.84779e-05	0.00884779	0.272208	0.250126	N	Y	N	0.69;0.94;1.00	1.00;1.00;1.00
N	L	80878	Acidovorax	28	0.00308924	Acidovorax temperans	8	12	19	19	19	5	0.578947	0.00132396	31	0.000308273	0.000207106	0.0207106	0.272208	0.250126	N	Y	N	0.44;0.75;1.00	0.44;1.00;1.00
N	L	745368	Gemmiger	11	0.00121363	Gemmiger formicilis	11	11	10	10	10	8	0.5	0.00121363	47	0.000467381	0.00015808	0.015808	0.249524	0.229282	N	N	N	0.38;0.94;1.00	0.38;1.00;1.00
N	L	395631	Phytobacter	18	0.00198594	Phytobacter diazotrophicus	10	11	9	9	9	6	0.666667	0.00121363	40	0.000397771	8.4709e-05	0.0084709	0.249524	0.229282	N	N	N	0.38;0.94;1.00	0.62;1.00;1.00
N	Y	47671	Lautropia	10	0.0011033	Lautropia mirabilis	10	10	11	11	11	8	0.545455	0.0011033	60	0.000596657	0.00017593	0.017593	0.22684	0.208438	N	Y	N	1.00;1.00;1.00	1.00;1.00;1.00
N	L	230310	Curvibacter	12	0.00132396	Curvibacter gracilis	9	10	23	22	19	12	0.409091	0.0011033	36	0.000377882	0.000166432	0.0157329	0.22684	0.208438	N	N	N	0.62;0.69;0.81	0.75;1.00;1.00
N	L	412438	Chryseobacterium	29	0.00319957	Chryseobacterium daeguense	5	10	18	18	16	0	0.277778	0.0011033	27	0.000268495	0.000243087	0.0221479	0.22684	0.208438	N	N	N	0.75;0.75;0.94	0.75;1.00;1.00
N	L	428712	Jonquetella	9	0.000992971	Jonquetella anthropi	9	9	9	9	9	7	0.666667	0.000992971	50	0.000497214	0.00027296	0.027296	0.204156	0.187595	N	N	N	1.00;1.00;1.00	1.00;1.00;1.00
N	L	1703	Brevibacterium	41	0.00452353	Brevibacterium linens	9	9	13	12	12	4	0.666667	0.000992971	38	0.000447492	0.000158248	0.0158248	0.204156	0.187595	N	Y	N	0.56;0.56;1.00	0.69;1.00;1.00
N	N	74426	Collinsella	9	0.000992971	Collinsella aerofaciens	9	9	-	-	-	-	-	0.000992971	44	0.000437548	6.23463e-05	-	0.204156	0.187595	N	Y	N	0.38;0.62;1.00	0.38;0.62;1.00
N	L	1353891	Achromobacter	60	0.00661981	Achromobacter deleyi	5	9	39	36	36	16	0.583333	0.000992971	32	0.000318217	0.000271755	0.0271755	0.204156	0.187595	N	N	N	0.62;1.00;1.00	1.00;1.00;1.00
N	N	72000	Kocuria	39	0.00430287	Kocuria rhizophila	9	9	-	-	-	-	-	0.000992971	31	0.000308273	4.65436e-05	-	0.204156	0.187595	N	N	N	0.25;0.44;0.62	0.44;0.94;1.00
N	N	68217	Kitasatospora	12	0.00132396	Kitasatospora herbaricolor	8	8	-	-	-	-	-	0.000882641	24	0.000248607	1.52737e-05	-	0.181472	0.166751	N	N	N	0.25;0.50;0.69	0.31;0.50;1.00
N	L	912594	Mycolicibacterium	31	0.00342023	Mycolicibacterium iranicum	4	8	6	5	5	4	0.6	0.000882641	17	0.000238663	3.98149e-05	0.00398149	0.181472	0.166751	N	Y	N	1.00;1.00;1.00	1.00;1.00;1.00
N	N	43675	Rothia	21	0.00231693	Rothia mucilaginosa	8	8	-	-	-	-	-	0.000882641	19	0.00020883	2.89206e-05	-	0.181472	0.166751	N	Y	N	0.38;0.38;0.75	0.38;0.38;0.75
N	N	350893	Flavobacterium	16	0.00176528	Flavobacterium daejeonense	6	8	-	-	-	-	-	0.000882641	18	0.000198886	1.77161e-05	-	0.181472	0.166751	N	N	N	0.31;0.50;0.69	0.50;1.00;1.00
N	L	1049584	Rhodococcus	12	0.00132396	Rhodococcus enclensis	2	8	10	10	10	6	0.5	0.000882641	11	0.000109387	6.70551e-05	0.00670551	0.181472	0.166751	N	N	N	0.94;1.00;1.00	1.00;1.00;1.00
N	Y	648	Aeromonas	13	0.00143429	Aeromonas caviae	3	8	9	9	9	1	0.444444	0.000882641	8	7.95542e-05	3.28661e-05	0.00328661	0.181472	0.166751	N	Y	N	0.31;0.69;0.88	0.50;0.75;1.00
N	Y	82633	Cupriavidus	14	0.00154462	Cupriavidus pauculus	7	7	11	11	11	5	0.454545	0.000772311	33	0.000328161	4.63892e-05	0.00463892	0.158788	0.145907	N	Y	N	0.31;0.75;1.00	0.75;1.00;1.00
N	N	1796922	Piscinibacter	7	0.000772311	Piscinibacter defluvii	7	7	-	-	-	-	-	0.000772311	32	0.000328161	1.79668e-05	-	0.158788	0.145907	N	N	N	0.44;0.50;1.00	0.44;0.50;1.00
N	L	418240	Blautia	11	0.00121363	Blautia wexlerae	5	7	5	5	5	4	0.8	0.000772311	31	0.000308273	5.8546e-05	0.0058546	0.158788	0.145907	N	N	N	1.00;1.00;1.00	1.00;1.00;1.00
N	L	1389713	Mycobacterium	21	0.00231693	Mycobacterium paragordonae	6	7	7	7	7	6	0.857143	0.000772311	29	0.000288384	5.3968e-05	0.0053968	0.158788	0.145907	N	N	N	1.00;1.00;1.00	1.00;1.00;1.00
N	L	33885	Microbacterium	39	0.00430287	Microbacterium lacticum	7	7	7	7	7	3	0.571429	0.000772311	27	0.000268495	0.0001188	0.01188	0.158788	0.145907	N	Y	N	0.19;0.50;1.00	0.44;1.00;1.00
N	Y	28026	Bifidobacterium	12	0.00132396	Bifidobacterium pseudocatenulatum	5	7	10	9	9	6	0.666667	0.000772311	26	0.000258551	0.000206465	0.0206465	0.158788	0.145907	N	Y	N	0.81;1.00;1.00	1.00;1.00;1.00
N	L	29427	Methylorubrum	13	0.00143429	Methylorubrum rhodesianum	6	7	12	12	12	6	0.916667	0.000772311	26	0.000258551	0.000105431	0.0105431	0.158788	0.145907	N	N	N	0.50;0.81;0.94	0.62;1.00;1.00
N	N	1161202	Erythrobacter	19	0.00209627	Erythrobacter colymbi	6	7	-	-	-	-	-	0.000772311	26	0.000258551	2.3057e-05	-	0.158788	0.145907	N	N	N	0.25;0.44;0.44	0.56;1.00;1.00
N	N	178339	Pauljensenia	7	0.000772311	Pauljensenia hongkongensis	7	7	-	-	-	-	-	0.000772311	24	0.000238663	5.42994e-05	-	0.158788	0.145907	N	Y	N	0.19;0.56;0.69	0.56;1.00;1.00
N	L	158836	Enterobacter	16	0.00176528	Enterobacter hormaechei	6	7	6	6	6	4	0.5	0.000772311	23	0.000228718	6.34461e-05	0.00634461	0.158788	0.145907	N	Y	N	0.31;0.69;1.00	0.94;1.00;1.00
N	L	485907	Rhizobium	47	0.00518551	Rhizobium borbori	5	7	4	4	4	2	0.75	0.000772311	20	0.000198886	4.17737e-05	0.00417737	0.158788	0.145907	N	N	N	0.38;0.88;1.00	0.38;1.00;1.00
N	N	913969	Knoellia	7	0.000772311	Knoellia flava	7	7	-	-	-	-	-	0.000772311	19	0.000188941	1.91653e-05	-	0.158788	0.145907	N	N	N	0.31;0.44;0.62	0.44;0.44;1.00
N	N	323621	Shinella	8	0.000882641	Shinella granuli	7	7	-	-	-	-	-	0.000772311	18	0.000178997	1.05355e-05	-	0.158788	0.145907	N	N	N	0.19;0.31;0.62	0.31;0.62;1.00
N	N	1305	Streptococcus	28	0.00308924	Streptococcus sanguinis	3	7	-	-	-	-	-	0.000772311	9	8.94985e-05	9.17774e-06	-	0.158788	0.145907	N	Y	N	0.12;0.62;0.62	0.12;0.62;0.62
N	N	488	Neisseria	13	0.00143429	Neisseria mucosa	3	7	-	-	-	-	-	0.000772311	9	8.94985e-05	1.6144e-05	-	0.158788	0.145907	N	Y	N	0.19;0.19;1.00	0.38;0.50;1.00
N	L	938289	Levyella	6	0.000661981	Levyella massiliensis	6	6	5	5	5	4	0.6	0.000661981	34	0.000338105	0.000151674	0.0151674	0.136104	0.125063	N	N	N	0.62;1.00;1.00	0.62;1.00;1.00
N	L	421530	Epilithonimonas	12	0.00132396	Epilithonimonas bovis	6	6	11	11	11	2	0.636364	0.000661981	28	0.00027844	0.000184418	0.0184418	0.136104	0.125063	N	N	N	0.38;1.00;1.00	0.38;1.00;1.00
N	L	1972431	Phytobacter	18	0.00198594	Phytobacter ursingii	6	6	7	7	7	4	0.571429	0.000661981	26	0.000258551	6.4798e-05	0.0064798	0.136104	0.125063	N	N	N	0.56;0.75;1.00	0.94;1.00;1.00
N	L	1538103	Pseudochelatococcus	6	0.000661981	Pseudochelatococcus contaminans	6	6	11	10	10	4	0.4	0.000661981	26	0.000258551	0.000121943	0.0121943	0.136104	0.125063	N	N	N	0.62;1.00;1.00	0.69;1.00;1.00
N	L	54005	Peptoniphilus	35	0.00386155	Peptoniphilus harei	6	6	9	9	9	3	0.444444	0.000661981	25	0.000248607	0.000290026	0.0290026	0.136104	0.125063	N	Y	N	0.38;0.69;0.94	0.38;0.69;0.94
N	L	354351	Pseudochrobactrum	6	0.000661981	Pseudochrobactrum asaccharolyticum	6	6	6	6	6	3	0.833333	0.000661981	24	0.000238663	6.54839e-05	0.00654839	0.136104	0.125063	N	N	N	0.56;1.00;1.00	0.56;1.00;1.00
N	N	46188	Streptosporangium	6	0.000661981	Streptosporangium violaceochromogenes	6	6	-	-	-	-	-	0.000661981	17	0.000228718	1.44085e-05	-	0.136104	0.125063	N	N	N	0.31;0.62;0.69	0.31;0.69;0.81
N	N	270368	Paucibacter	7	0.000772311	Paucibacter toxinivorans	6	6	-	-	-	-	-	0.000661981	17	0.000178997	9.81848e-06	-	0.136104	0.125063	N	N	N	0.12;0.31;0.69	0.38;0.81;0.88
N	N	70586	Aquabacterium	12	0.00132396	Aquabacterium commune	5	6	-	-	-	-	-	0.000661981	14	0.00013922	1.22838e-05	-	0.136104	0.125063	N	N	N	0.31;0.38;0.69	0.56;0.69;1.00
N	L	1302	Streptococcus	28	0.00308924	Streptococcus gordonii	2	6	4	4	4	1	0.5	0.000661981	13	0.000129276	3.21823e-05	0.00321823	0.136104	0.125063	N	Y	N	1.00;1.00;1.00	1.00;1.00;1.00
N	Y	821	Phocaeicola	8	0.000882641	Phocaeicola vulgatus	3	6	7	7	7	6	0.714286	0.000661981	13	0.000129276	7.0662e-05	0.0070662	0.136104	0.125063	N	Y	N	0.31;1.00;1.00	1.00;1.00;1.00
N	N	1844	Nocardioides	24	0.00264792	Nocardioides luteus	4	6	-	-	-	-	-	0.000661981	4	5.96657e-05	4.55643e-06	-	0.136104	0.125063	N	N	N	0.31;0.31;0.31	0.50;0.50;0.50
N	L	2047	Rothia	21	0.00231693	Rothia dentocariosa	5	5	7	7	7	3	0.857143	0.00055165	32	0.000318217	0.000140558	0.0140558	0.11342	0.104219	N	Y	N	0.31;1.00;1.00	0.31;1.00;1.00
N	L	1150298	Fusicatenibacter	5	0.00055165	Fusicatenibacter saccharivorans	5	5	8	8	8	7	0.625	0.00055165	28	0.00027844	0.000117252	0.0117252	0.11342	0.104219	N	N	N	1.00;1.00;1.00	1.00;1.00;1.00
N	L	322095	Porphyromonas	11	0.00121363	Porphyromonas somerae	5	5	4	4	4	2	1	0.00055165	27	0.000268495	8.62233e-05	0.00862233	0.11342	0.104219	N	Y	N	0.38;1.00;1.00	0.38;1.00;1.00
N	Y	823	Parabacteroides	5	0.00055165	Parabacteroides distasonis	5	5	13	13	13	4	0.692308	0.00055165	26	0.000258551	4.43314e-05	0.00443314	0.11342	0.104219	N	Y	N	1.00;1.00;1.00	1.00;1.00;1.00
N	N	665118	Devosia	11	0.00121363	Devosia enhydra	4	5	-	-	-	-	-	0.00055165	15	0.000149164	1.20086e-05	-	0.11342	0.104219	N	N	N	0.25;0.38;0.69	0.56;0.69;0.69
N	N	267135	Erythrobacter	19	0.00209627	Erythrobacter donghaensis	5	5	-	-	-	-	-	0.00055165	12	0.000119331	1.31326e-05	-	0.11342	0.104219	N	Y	N	0.19;0.31;0.38	0.44;0.50;0.62
N	L	876478	Tepidiphilus	26	0.00286858	Tepidiphilus thermophilus	4	5	15	15	15	9	0.6	0.00055165	12	0.000119331	0.000339187	0.0339187	0.11342	0.104219	N	N	N	0.50;0.62;0.88	0.88;1.00;1.00
N	N	1404341	Sphingobium	7	0.000772311	Sphingobium scionense	2	5	-	-	-	-	-	0.00055165	9	8.94985e-05	6.98098e-06	-	0.11342	0.104219	N	N	N	0.25;0.62;0.62	1.00;1.00;1.00
N	N	1462	Geobacillus	8	0.000882641	Geobacillus kaustophilus	1	5	-	-	-	-	-	0.00055165	6	5.96657e-05	4.09232e-05	-	0.11342	0.104219	N	Y	N	0.62;0.62;0.62	1.00;1.00;1.00
N	L	2654252	Janthinobacterium	5	0.00055165	Janthinobacterium violaceinigrum	2	5	3	3	3	1	0.666667	0.00055165	5	4.97214e-05	2.39278e-05	0.00239278	0.11342	0.104219	N	N	N	0.38;0.81;0.81	0.38;1.00;1.00
N	L	40518	Ruminococcus	4	0.00044132	Ruminococcus bromii	4	4	3	2	2	1	0.5	0.00044132	17	0.000228718	4.90333e-05	0.00490333	0.0907359	0.0833754	N	N	N	1.00;1.00;1.00	1.00;1.00;1.00
N	L	1537400	Aquitalea	7	0.000772311	Aquitalea aquatilis	4	4	5	5	5	2	0.6	0.00044132	20	0.000198886	5.81494e-05	0.00581494	0.0907359	0.0833754	N	N	N	0.75;1.00;1.00	0.75;1.00;1.00
N	Y	28117	Alistipes	5	0.00055165	Alistipes putredinis	4	4	4	3	3	2	0.666667	0.00044132	16	0.000198886	6.02726e-05	0.00602726	0.0907359	0.0833754	N	Y	N	0.81;1.00;1.00	0.81;1.00;1.00
N	L	1054498	Rivicola	4	0.00044132	Rivicola pingtungensis	4	4	7	7	7	3	0.857143	0.00044132	19	0.000188941	9.84848e-05	0.00984848	0.0907359	0.0833754	N	N	N	0.94;1.00;1.00	1.00;1.00;1.00
N	L	1288120	Anaerococcus	27	0.00297891	Anaerococcus senegalensis	4	4	5	5	5	4	0.8	0.00044132	18	0.000178997	0.000192721	0.0192721	0.0907359	0.0833754	N	N	N	0.56;0.81;1.00	1.00;1.00;1.00
N	L	135082	Selenomonas	9	0.000992971	Selenomonas infelix	4	4	4	4	4	3	0.75	0.00044132	18	0.000178997	8.46442e-05	0.00846442	0.0907359	0.0833754	N	Y	N	0.69;0.88;1.00	1.00;1.00;1.00
N	L	2220096	Indioceanicola	4	0.00044132	Indioceanicola profundi	4	4	5	5	5	1	0.8	0.00044132	17	0.000169053	7.31825e-05	0.00731825	0.0907359	0.0833754	N	N	N	0.50;0.69;1.00	0.50;0.69;1.00
N	L	93222	Pandoraea	236	0.0260379	Pandoraea sputorum	4	4	6	5	5	3	0.6	0.00044132	16	0.000159108	4.36556e-05	0.00436556	0.0907359	0.0833754	N	Y	N	1.00;1.00;1.00	1.00;1.00;1.00
N	Y	1590	Lactiplantibacillus	4	0.00044132	Lactiplantibacillus plantarum	3	4	6	6	6	2	0.666667	0.00044132	15	0.000149164	9.4857e-05	0.0094857	0.0907359	0.0833754	N	Y	N	0.19;0.88;1.00	0.38;1.00;1.00
N	N	1750	Arachnia	7	0.000772311	Arachnia propionica	3	4	-	-	-	-	-	0.00044132	14	0.00013922	1.57358e-05	-	0.0907359	0.0833754	N	Y	N	0.31;0.69;0.81	0.31;0.75;0.81
N	L	499555	Dietzia	9	0.000992971	Dietzia timorensis	3	4	5	5	5	1	0.4	0.00044132	14	0.00013922	7.00332e-05	0.00700332	0.0907359	0.0833754	N	N	N	0.50;1.00;1.00	0.50;1.00;1.00
N	L	272241	Pseudoclavibacter	4	0.00044132	Pseudoclavibacter alba	4	4	9	8	8	3	0.5	0.00044132	14	0.00013922	0.000181864	0.0181864	0.0907359	0.0833754	N	N	N	0.62;0.94;0.94	1.00;1.00;1.00
N	L	33025	Phascolarctobacterium	4	0.00044132	Phascolarctobacterium faecium	4	4	4	4	4	2	0.75	0.00044132	14	0.00013922	8.67023e-05	0.00867023	0.0907359	0.0833754	N	N	N	0.50;0.81;1.00	0.50;1.00;1.00
N	Y	569	Hafnia	8	0.000882641	Hafnia alvei	3	4	6	6	6	2	0.5	0.00044132	13	0.000129276	2.08348e-05	0.00208348	0.0907359	0.0833754	N	Y	Y	0.44;0.88;1.00	0.88;1.00;1.00
N	N	1124835	Chryseobacterium	29	0.00319957	Chryseobacterium carnipullorum	3	4	-	-	-	-	-	0.00044132	11	0.000129276	9.17796e-06	-	0.0907359	0.0833754	N	N	N	0.19;0.31;0.44	0.19;0.31;0.44
N	L	2316527	Lichenibacterium	4	0.00044132	Lichenibacterium ramalinae	4	4	3	3	3	1	0.666667	0.00044132	12	0.000119331	2.75012e-05	0.00275012	0.0907359	0.0833754	N	N	N	0.50;0.56;0.75	0.81;1.00;1.00
N	N	286638	Massilia	17	0.00187561	Massilia alkalitolerans	4	4	-	-	-	-	-	0.00044132	9	0.000109387	6.919e-06	-	0.0907359	0.0833754	N	N	N	0.38;0.38;0.56	0.38;0.56;0.88
N	N	400153	Rheinheimera	7	0.000772311	Rheinheimera tangshanensis	4	4	-	-	-	-	-	0.00044132	10	9.94428e-05	7.86084e-06	-	0.0907359	0.0833754	N	N	N	0.31;0.44;0.62	0.44;0.50;0.62
N	N	2718	Cardiobacterium	4	0.00044132	Cardiobacterium hominis	4	4	-	-	-	-	-	0.00044132	10	9.94428e-05	1.30409e-05	-	0.0907359	0.0833754	N	Y	N	0.44;0.62;0.62	0.44;0.62;0.88
N	L	147645	Paracoccus	30	0.0033099	Paracoccus yeei	2	4	8	8	8	1	0.375	0.00044132	10	9.94428e-05	5.6909e-05	0.0056909	0.0907359	0.0833754	N	Y	N	0.44;1.00;1.00	0.44;1.00;1.00
N	N	450734	Nocardioides	24	0.00264792	Nocardioides dokdonensis	2	4	-	-	-	-	-	0.00044132	9	8.94985e-05	7.75553e-06	-	0.0907359	0.0833754	N	N	N	0.38;0.44;0.44	0.44;0.62;0.62
N	N	2501515	Sinirhodobacter	4	0.00044132	Sinirhodobacter hungdaonensis	4	4	-	-	-	-	-	0.00044132	9	8.94985e-05	8.26671e-06	-	0.0907359	0.0833754	N	N	N	0.25;0.25;0.75	0.81;0.88;1.00
N	N	216816	Bifidobacterium	12	0.00132396	Bifidobacterium longum	3	4	-	-	-	-	-	0.00044132	8	7.95542e-05	7.83888e-06	-	0.0907359	0.0833754	N	Y	N	0.31;0.31;0.88	0.31;1.00;1.00
N	L	472693	Pantoea	9	0.000992971	Pantoea eucrina	2	4	4	4	4	2	0.5	0.00044132	8	7.95542e-05	5.07283e-05	0.00507283	0.0907359	0.0833754	N	N	N	0.19;1.00;1.00	0.81;1.00;1.00
N	N	1335043	Paradevosia	4	0.00044132	Paradevosia shaoguanensis	4	4	-	-	-	-	-	0.00044132	8	7.95542e-05	6.10563e-06	-	0.0907359	0.0833754	N	N	N	0.31;0.31;0.38	0.31;0.38;0.50
N	N	391953	Aquincola	4	0.00044132	Aquincola tertiaricarbonis	4	4	-	-	-	-	-	0.00044132	7	6.96099e-05	4.13817e-06	-	0.0907359	0.0833754	N	N	N	0.12;0.31;0.56	0.31;0.31;1.00
N	N	1224513	Roseomonas	24	0.00264792	Roseomonas aerophila	2	4	-	-	-	-	-	0.00044132	4	3.97771e-05	2.51348e-06	-	0.0907359	0.0833754	N	N	N	0.19;0.31;0.31	0.19;0.31;0.31
N	N	1583	Weissella	3	0.00033099	Weissella confusa	3	3	-	-	-	-	-	0.00033099	21	0.00020883	3.04751e-05	-	0.0680519	0.0625315	N	Y	N	1.00;1.00;1.00	1.00;1.00;1.00
N	N	1034	Afipia	31	0.00342023	Afipia clevelandensis	3	3	-	-	-	-	-	0.00033099	18	0.000198886	1.63961e-05	-	0.0680519	0.0625315	N	Y	N	1.00;1.00;1.00	1.00;1.00;1.00
N	N	1274	Dermacoccus	3	0.00033099	Dermacoccus nishinomiyaensis	3	3	-	-	-	-	-	0.00033099	19	0.000188941	2.18272e-05	-	0.0680519	0.0625315	N	Y	N	1.00;1.00;1.00	1.00;1.00;1.00
N	N	39689	Mycobacterium	21	0.00231693	Mycobacterium gallinarum	3	3	-	-	-	-	-	0.00033099	18	0.000178997	1.54419e-05	-	0.0680519	0.0625315	N	N	N	0.81;0.94;1.00	1.00;1.00;1.00
N	N	1393034	Atopobium	3	0.00033099	Atopobium deltae	3	3	-	-	-	-	-	0.00033099	17	0.000169053	3.73433e-05	-	0.0680519	0.0625315	N	N	N	1.00;1.00;1.00	1.00;1.00;1.00
N	N	1737424	Blautia	11	0.00121363	Blautia massiliensis	3	3	-	-	-	-	-	0.00033099	17	0.000169053	1.74052e-05	-	0.0680519	0.0625315	N	N	N	0.38;1.00;1.00	0.38;1.00;1.00
N	N	47678	Bacteroides	8	0.000882641	Bacteroides caccae	3	3	-	-	-	-	-	0.00033099	17	0.000169053	1.2793e-05	-	0.0680519	0.0625315	N	Y	N	0.50;0.94;1.00	0.94;1.00;1.00
N	N	1463165	Klebsiella	25	0.00275825	Klebsiella quasipneumoniae	3	3	-	-	-	-	-	0.00033099	16	0.000159108	1.58818e-05	-	0.0680519	0.0625315	N	N	N	0.25;0.56;1.00	1.00;1.00;1.00
N	N	54291	Raoultella	6	0.000661981	Raoultella ornithinolytica	3	3	-	-	-	-	-	0.00033099	16	0.000159108	2.01132e-05	-	0.0680519	0.0625315	N	Y	N	0.69;0.81;1.00	1.00;1.00;1.00
N	N	384602	Micrococcus	83	0.0091574	Micrococcus flavus	3	3	-	-	-	-	-	0.00033099	15	0.000149164	2.3479e-05	-	0.0680519	0.0625315	N	Y	N	0.25;0.88;1.00	0.56;0.88;1.00
N	N	402650	Actinomycetospora	4	0.00044132	Actinomycetospora chiangmaiensis	3	3	-	-	-	-	-	0.00033099	15	0.000149164	9.2512e-06	-	0.0680519	0.0625315	N	N	N	0.50;0.81;0.81	0.50;0.81;1.00
N	N	39486	Dorea	4	0.00044132	Dorea formicigenerans	3	3	-	-	-	-	-	0.00033099	15	0.000149164	1.81537e-05	-	0.0680519	0.0625315	N	Y	N	0.88;0.94;1.00	0.94;1.00;1.00
N	N	546367	Hafnia	8	0.000882641	Hafnia paralvei	3	3	-	-	-	-	-	0.00033099	15	0.000149164	1.39708e-05	-	0.0680519	0.0625315	N	N	N	0.38;0.38;0.56	0.38;1.00;1.00
N	N	2058291	Janibacter	8	0.000882641	Janibacter massiliensis	3	3	-	-	-	-	-	0.00033099	14	0.00013922	2.1055e-05	-	0.0680519	0.0625315	N	N	N	0.31;1.00;1.00	0.31;1.00;1.00
N	N	36823	Gordonia	9	0.000992971	Gordonia sputi	3	3	-	-	-	-	-	0.00033099	13	0.000129276	9.32767e-06	-	0.0680519	0.0625315	N	Y	N	0.25;0.69;1.00	0.25;1.00;1.00
N	N	260086	Pseudonocardia	5	0.00055165	Pseudonocardia ammonioxydans	3	3	-	-	-	-	-	0.00033099	13	0.000129276	6.58316e-06	-	0.0680519	0.0625315	N	N	N	0.31;1.00;1.00	0.31;1.00;1.00
N	N	1260	Finegoldia	3	0.00033099	Finegoldia magna	3	3	-	-	-	-	-	0.00033099	12	0.000119331	2.36307e-05	-	0.0680519	0.0625315	N	Y	N	0.38;0.62;1.00	0.38;1.00;1.00
N	N	157687	Leptotrichia	6	0.000661981	Leptotrichia wadei	2	3	-	-	-	-	-	0.00033099	12	0.000119331	2.95327e-05	-	0.0680519	0.0625315	N	Y	N	0.75;0.94;0.94	0.75;1.00;1.00
N	N	219301	Brachybacterium	131	0.0144532	Brachybacterium muris	3	3	-	-	-	-	-	0.00033099	11	0.000109387	1.18903e-05	-	0.0680519	0.0625315	N	Y	N	0.38;0.62;0.62	0.44;0.62;1.00
N	N	213588	Thermomonas	4	0.00044132	Thermomonas hydrothermalis	3	3	-	-	-	-	-	0.00033099	11	0.000109387	1.68527e-05	-	0.0680519	0.0625315	N	N	N	0.31;0.75;1.00	0.31;1.00;1.00
N	N	354	Azotobacter	4	0.00044132	Azotobacter vinelandii	3	3	-	-	-	-	-	0.00033099	10	9.94428e-05	8.06779e-06	-	0.0680519	0.0625315	N	N	N	0.12;0.31;0.31	0.31;0.44;0.94
N	N	31998	Methylobacterium	21	0.00231693	Methylobacterium radiotolerans	2	3	-	-	-	-	-	0.00033099	10	9.94428e-05	7.8964e-06	-	0.0680519	0.0625315	N	N	N	0.69;1.00;1.00	1.00;1.00;1.00
N	N	1325724	Brevundimonas	13	0.00143429	Brevundimonas vancanneytii	2	3	-	-	-	-	-	0.00033099	10	9.94428e-05	2.40051e-05	-	0.0680519	0.0625315	N	N	N	0.25;0.81;0.81	1.00;1.00;1.00
N	N	332411	Aquitalea	7	0.000772311	Aquitalea magnusonii	3	3	-	-	-	-	-	0.00033099	10	9.94428e-05	9.24751e-06	-	0.0680519	0.0625315	N	N	N	0.31;0.44;0.69	0.44;0.94;1.00
N	N	76122	Alloprevotella	3	0.00033099	Alloprevotella tannerae	3	3	-	-	-	-	-	0.00033099	10	9.94428e-05	1.3544e-05	-	0.0680519	0.0625315	N	Y	N	0.44;0.62;1.00	0.44;0.62;1.00
N	N	1689449	Tessaracoccus	7	0.000772311	Tessaracoccus rhinocerotis	1	3	-	-	-	-	-	0.00033099	9	8.94985e-05	8.59294e-06	-	0.0680519	0.0625315	N	N	N	1.00;1.00;1.00	1.00;1.00;1.00
N	N	171674	Inquilinus	3	0.00033099	Inquilinus limosus	3	3	-	-	-	-	-	0.00033099	7	7.95542e-05	3.8553e-06	-	0.0680519	0.0625315	N	Y	N	0.19;0.19;0.31	0.19;0.50;0.56
N	N	293	Brevundimonas	13	0.00143429	Brevundimonas diminuta	2	3	-	-	-	-	-	0.00033099	8	7.95542e-05	1.67055e-05	-	0.0680519	0.0625315	N	Y	N	0.38;0.44;0.44	0.38;0.44;0.44
N	N	180282	Delftia	36	0.00397188	Delftia tsuruhatensis	3	3	-	-	-	-	-	0.00033099	8	7.95542e-05	1.79084e-05	-	0.0680519	0.0625315	N	N	N	0.25;0.44;0.56	0.25;0.44;1.00
N	N	191577	Epilithonimonas	12	0.00132396	Epilithonimonas tenax	3	3	-	-	-	-	-	0.00033099	6	7.95542e-05	8.16461e-06	-	0.0680519	0.0625315	N	N	N	0.12;0.44;0.44	0.44;0.88;0.88
N	N	1804	Mycolicibacterium	31	0.00342023	Mycolicibacterium gilvum	3	3	-	-	-	-	-	0.00033099	7	6.96099e-05	4.69702e-06	-	0.0680519	0.0625315	N	Y	N	0.31;0.38;0.44	0.31;0.38;1.00
N	N	553447	Methylobacterium	21	0.00231693	Methylobacterium soli	2	3	-	-	-	-	-	0.00033099	7	6.96099e-05	3.85493e-06	-	0.0680519	0.0625315	N	N	N	0.19;0.25;0.25	0.25;1.00;1.00
N	N	47920	Acidovorax	28	0.00308924	Acidovorax delafieldii	3	3	-	-	-	-	-	0.00033099	7	6.96099e-05	5.6531e-06	-	0.0680519	0.0625315	N	Y	N	0.25;0.31;0.62	0.31;0.50;1.00
N	N	1141883	Massilia	17	0.00187561	Massilia putida	3	3	-	-	-	-	-	0.00033099	7	6.96099e-05	3.66827e-06	-	0.0680519	0.0625315	N	N	N	0.25;0.31;0.69	0.25;0.75;1.00
N	N	1019	Capnocytophaga	3	0.00033099	Capnocytophaga sputigena	1	3	-	-	-	-	-	0.00033099	7	6.96099e-05	1.10757e-05	-	0.0680519	0.0625315	N	Y	N	0.88;0.88;0.88	0.88;0.88;0.88
N	N	72581	Fredinandcohnia	3	0.00033099	Fredinandcohnia aciditolerans	3	3	-	-	-	-	-	0.00033099	6	5.96657e-05	4.05782e-06	-	0.0680519	0.0625315	N	N	N	0.31;0.44;0.56	0.69;0.69;0.75
N	N	150723	Aminobacter	3	0.00033099	Aminobacter ciceronei	3	3	-	-	-	-	-	0.00033099	6	5.96657e-05	3.0846e-06	-	0.0680519	0.0625315	N	N	N	0.12;0.19;0.44	0.44;0.69;0.75
N	N	70584	Aquabacterium	12	0.00132396	Aquabacterium parvum	3	3	-	-	-	-	-	0.00033099	6	5.96657e-05	4.95438e-06	-	0.0680519	0.0625315	N	Y	Y	0.12;0.19;0.56	0.50;0.56;0.75
N	N	76731	Roseateles	6	0.000661981	Roseateles depolymerans	3	3	-	-	-	-	-	0.00033099	6	5.96657e-05	3.82894e-06	-	0.0680519	0.0625315	N	N	N	0.12;0.19;0.75	0.19;0.38;0.75
N	N	1834516	Frankia	5	0.00055165	Frankia asymbiotica	1	3	-	-	-	-	-	0.00033099	5	4.97214e-05	2.15299e-06	-	0.0680519	0.0625315	N	N	N	0.12;0.12;0.12	0.44;0.44;0.44
N	N	66219	Lachnoclostridium	3	0.00033099	Lachnoclostridium phytofermentans	3	3	-	-	-	-	-	0.00033099	5	4.97214e-05	3.39196e-06	-	0.0680519	0.0625315	N	N	N	0.19;0.31;0.31	0.19;0.31;0.31
N	N	1670800	Mesorhizobium	6	0.000661981	Mesorhizobium oceanicum	3	3	-	-	-	-	-	0.00033099	5	4.97214e-05	3.38046e-06	-	0.0680519	0.0625315	N	N	N	0.31;0.31;0.44	0.38;0.38;0.81
N	N	504797	Actinopolymorpha	3	0.00033099	Actinopolymorpha cephalotaxi	3	3	-	-	-	-	-	0.00033099	4	3.97771e-05	2.27168e-06	-	0.0680519	0.0625315	N	N	N	0.25;0.31;0.31	0.25;0.31;0.31
N	N	29408	Rhodoplanes	3	0.00033099	Rhodoplanes elegans	2	3	-	-	-	-	-	0.00033099	4	3.97771e-05	2.37828e-06	-	0.0680519	0.0625315	N	N	N	0.25;0.25;0.25	0.25;0.62;0.62
N	N	1464554	Aeromicrobium	3	0.00033099	Aeromicrobium massiliense	3	3	-	-	-	-	-	0.00033099	3	2.98328e-05	3.38544e-06	-	0.0680519	0.0625315	N	N	N	0.12;0.31;0.31	0.31;0.38;0.69
N	N	651183	Aurantimonas	3	0.00033099	Aurantimonas manganoxydans	3	3	-	-	-	-	-	0.00033099	3	2.98328e-05	2.52484e-06	-	0.0680519	0.0625315	N	N	N	0.19;0.31;0.31	0.19;0.31;0.56
N	N	1482074	Hartmannibacter	3	0.00033099	Hartmannibacter diazotrophicus	3	3	-	-	-	-	-	0.00033099	3	2.98328e-05	1.91388e-06	-	0.0680519	0.0625315	N	N	N	0.12;0.25;0.31	0.25;0.44;0.62
N	N	2185115	Xinfangfangia	3	0.00033099	Xinfangfangia soli	3	3	-	-	-	-	-	0.00033099	3	2.98328e-05	2.41604e-06	-	0.0680519	0.0625315	N	N	N	0.19;0.31;0.31	0.19;0.31;1.00

## Sheet: Fungi
Report	Confirmed	Species_TaxID	Genus_Name	Genus_Reads_Number	Genus_Relative_Abundance	Species_Name	Species_Reads_Kraken	Species_Reads_Number	Species_Reads_Mapped	Species_Reads_Unique	Species_Reads_Noovlp	Species_Reads_Marker	Species_Reads_Discreteness	Species_Relative_Abundance	Species_UniqKmerNum	Species_KmerDupFreq	Depth	Coverage	RPM	RPMCR	Pathogenic	Conditioned	Industrial	Confidence_Score	RTL_Conf_Score	Deplot	Description
N	Y	199306	Coccidioides	546	0.0602402	Coccidioides posadasii	241	492	379	377	376	194	0.6313	0.0542824	969	0.00975533	0.000981266	0.0980485	11.1605	10.2552	N	N	N	0.44;0.69;1.00	1.00;1.00;1.00
N	Y	76774	Malassezia	401	0.0442424	Malassezia obtusa	195	201	182	179	179	152	0.648045	0.0221763	1042	0.0105608	0.00284596	0.284596	4.55948	4.18961	N	N	N	1.00;1.00;1.00	1.00;1.00;1.00
N	Y	76773	Malassezia	401	0.0442424	Malassezia globosa	135	141	131	128	127	71	0.609375	0.0155565	639	0.00644389	0.000941618	0.0935439	3.19844	2.93898	N	Y	N	0.62;1.00;1.00	0.62;1.00;1.00
N	Y	4929	Meyerozyma	124	0.0136809	Meyerozyma guilliermondii	117	119	101	99	98	69	0.676768	0.0131293	547	0.00562846	0.000725541	0.0722752	2.69939	2.48042	N	Y	N	0.69;1.00;1.00	0.81;1.00;1.00
N	Y	5501	Coccidioides	546	0.0602402	Coccidioides immitis	43	53	156	155	155	17	0.593548	0.0058475	188	0.00186952	0.000382629	0.0382629	1.20225	1.10472	Y	Y	N	0.44;0.75;1.00	0.69;1.00;1.00
N	L	4952	Yarrowia	54	0.00595783	Yarrowia lipolytica	51	51	44	43	43	33	0.627907	0.00562683	264	0.00268495	0.000168566	0.0168566	1.15688	1.06304	N	N	Y	0.81;1.00;1.00	1.00;1.00;1.00
N	L	46634	Aureobasidium	48	0.00529584	Aureobasidium melanogenum	44	44	34	33	33	19	0.636364	0.00485452	204	0.00214796	8.85734e-05	0.00885734	0.998095	0.917129	N	N	N	0.62;0.81;1.00	0.62;1.00;1.00
N	L	92950	Cladosporium	31	0.00342023	Cladosporium sphaerospermum	29	29	25	25	25	20	0.68	0.00319957	154	0.00153142	7.01455e-05	0.00701455	0.657835	0.604471	N	N	N	0.94;1.00;1.00	0.94;1.00;1.00
N	Y	75750	Aspergillus	43	0.00474419	Aspergillus sydowii	24	28	20	19	19	16	0.526316	0.00308924	108	0.0011237	3.56874e-05	0.00356874	0.635152	0.583628	N	Y	N	0.50;1.00;1.00	0.94;1.00;1.00
N	L	5537	Rhodotorula	29	0.00319957	Rhodotorula mucilaginosa	27	27	22	21	21	17	0.714286	0.00297891	138	0.00142203	0.000121936	0.0121936	0.612468	0.562784	N	N	N	0.94;1.00;1.00	0.94;1.00;1.00

## Sheet: Viruses
Report	Confirmed	Species_TaxID	Genus_Name	Genus_Name_CN	Genus_Reads_Number	Genus_Relative_Abundance	Species_Name	Species_Name_CN	Species_Reads_Kraken	Species_Reads_Number	Species_Reads_Mapped	Species_Reads_Unique	Species_Reads_Noovlp	Species_Reads_Marker	Species_Reads_Discreteness	Species_Relative_Abundance	Species_UniqKmerNum	Species_KmerDupFreq	Depth	Coverage	RPM	RPMCR	Pathogenic	Conditioned	Industrial	Colonization	Confidence_Score	RTL_Conf_Score	Deplot	Description
N	N	2653651	Deltaentomopoxvirus	-	1	0.00011033	Xanthomonas virus phiXaf18	-	1	1	-	-	-	-	-	0.00011033	4	3.97771e-05	0.000271592	-	0.022684	0.0208438	N	N	N	-	0.62;0.62;0.62	0.62;0.62;0.62
N	N	1981932	Ghunavirus	-	1	0.00011033	Pseudomonas virus WRT	-	1	1	-	-	-	-	-	0.00011033	4	3.97771e-05	0.00176757	-	0.022684	0.0208438	N	N	N	-	0.81;0.81;0.81	0.81;0.81;0.81
N	N	2023057	Sulfurisphaera	-	1	0.00011033	Orpheovirus IHUMI-LCC2	-	1	1	-	-	-	-	-	0.00011033	3	2.98328e-05	9.83623e-06	-	0.022684	0.0208438	N	N	N	-	0.44;0.44;0.44	0.44;0.44;0.44
N	N	83191	Deltaentomopoxvirus	-	1	0.00011033	Melanoplus sanguinipes entomopoxvirus	-	1	1	-	-	-	-	-	0.00011033	1	9.94428e-06	3.93128e-05	-	0.022684	0.0208438	N	N	N	-	0.31;0.31;0.31	0.31;0.31;0.31
N	N	2734474	Phlebovirus	白蛉病毒	1	0.00011033	Tapara phlebovirus	-	1	1	-	-	-	-	-	0.00011033	1	9.94428e-06	0.000248756	-	0.022684	0.0208438	N	N	N	-	0.31;0.31;0.31	0.31;0.31;0.31

## Sheet: Parasites
Report	Confirmed	Species_TaxID	Genus_Name	Genus_Name_CN	Genus_Reads_Number	Genus_Relative_Abundance	Species_Name	Species_Name_CN	Species_Reads_Kraken	Species_Reads_Number	Species_Reads_Mapped	Species_Reads_Unique	Species_Reads_Noovlp	Species_Reads_Marker	Species_Reads_Discreteness	Species_Relative_Abundance	Species_UniqKmerNum	Species_KmerDupFreq	Depth	Coverage	RPM	RPMCR	Pathogenic	Conditioned	Industrial	Colonization	Confidence_Score	RTL_Conf_Score	Deplot	Description

## Sheet: QC
item	value
Sample	20211023008
RawReads(M)	48.3429
RawBases(G)	2.4171
RawQ20(%)	96.8534
RawQ30(%)	90.1189
RawGC(%)	52.7464
CleanReads(M)	47.9758
CleanBases(G)	2.3988
CleanQ20(%)	96.8796
CleanQ30(%)	90.1672
CleanGC(%)	52.7356
Adapter(%)	0.8173
HostReads(%)	43177599(89.9987)
NonHostReadsClassified(%)	1855977(3.8686)
NonHostReadsUnclassified(%)	2942203(6.1327)
Bacteria	49633
Fungi	1185
Viruses	5
Parasites	0
Others	1805154

## Sheet: Version
Program	Version
bam-mm	0.1.2
bam-no	0.1.2
fadptr	0.1.0
fqstat	0.1.2
gptk	0.1.18
kann	0.6.2
sdust	0.1-r5
trimadap	r13
bwa-mem2	2.2.1
minimap2	2.22-r1101
samtools	1.13
snap-aligner	1.0.4
kraken2	2.1.2
